# Supplementary material for: Impact of Semi-Permanent Nail Polish on Forensic DNA Profiling and Phenotyping from Fingernails
Source: Genes (Basel). 2026 Mar 16;17(3):322. doi: 10.3390/genes17030322 (PMC13026652; doi:10.3390/genes17030322)
Supplement: Supplementary file 1 [file genes-17-00322-s001.zip]

Archive with 1 entries (1 files):
- genes-4174595-supplementary.xlsx
