# Supplementary material for: Impact of Semi-Permanent Nail Polish on Forensic DNA Profiling and Phenotyping from Fingernails
Source: Genes (Basel). 2026 Mar 16;17(3):322. doi: 10.3390/genes17030322 (PMC13026652; doi:10.3390/genes17030322)
Supplement: Supplementary file 1 [file genes-17-00322-s001.zip › genes-4174595-supplementary.xlsx]

## Sheet: Foglio1
		Autosomal DNA ng/μl				Y chromosome DNA ng/μl				Degradation index
Autosomal		withhuout nail polish	with nail polish			withhuout nail polish	with nail polish			withhuout nail polish	with nail polish
	Sample #1	0.7253	1.918		Sample #1	0.0008	0.0038		Sample #1	8.25	3.14
	Sample #2	0.2695	0.4281		Sample #2	0.0002	0.0054		Sample #2	7.91	3.53
	Sample #3	8.4823	0.3239		Sample #3	0.0433	0.0021		Sample #3	2.6	4.88
	Sample #4	0.8884	0.1698		Sample #4	0.0008	0.0002		Sample #4	8.22	2.99
	Sample #5	0.375	1.1411		Sample #5	0	0.0003		Sample #5	3.23	3.97
	Sample #6	0.4012	0.4588		Sample #6	0.0017	0		Sample #6	8.21	10.76
	Sample #7	2.1397	0.5871		Sample #7	0.0004	0		Sample #7	5.43	6.96
	Sample #8	0.4719	0.1671		Sample #8	0.0004	0.0005		Sample #8	5.13	6.57
	Sample #9	1.908	3.6181		Sample #9	0.0002	0		Sample #9	4.38	2.54
	Sample #10	5.3422	2.3182		Sample #10	0	0.0003		Sample #10	2.69	2.78
	Sample #11	2.5642	0.1559		Sample #11	0.0002	0.0002		Sample #11	2.95	4.25
	Sample #12	0.5603	0.3319		Sample #12	0.0055	0.0006		Sample #12	5.44	1.88
	Sample #13	5.702	0.0617		Sample #13	0.0035	0.0006		Sample #13	2.73	6.04
	Sample #14	1.4985	0.4493		Sample #14	0.0001	0		Sample #14	2.57	3.51
	Sample #15	0.6203	0.0142		Sample #15	0.0003	0		Sample #15	21.05	4.09
	Sample #16	21.5446	4.5391		Sample #16	0.0017	0.0021		Sample #16	2.18	4.36
	Sample #17	4.1031	0.5225		Sample #17	0.0006	0		Sample #17	3.15	2.82
	Sample #18	0.602	0.011		Sample #18	0.0003	0		Sample #18	4.62	1.25
	Sample #19	0.1275	0.6684		Sample #19	0.0016	0.0013		Sample #19	5.76	1.92
	Sample #20	3.0442	5.3595		Sample #20	0	0		Sample #20	3.83	3.51
	Sample #21	0.746	0.6003		Sample #21	0.6177	0.0024		Sample #21	1.42	1.44

## Sheet: S1_Quantification data
			Settings
			IPC Shift Threshold	M/F mixture Threshold	Deg Threshold
				[Auto]/[Y] ratio	[Auto]/[D] ratio
			0,3	2	2
		Sample Name	[Auto]	[Deg]	[Y]	IPC Cq	IPC Shift	IPC Threshold	[Auto]/[Y]	[Auto]/[Y] Threshold	[Auto]/[D]	[Auto]/[D] Threshold
	without semi-permanent nail polish	U01.1	0,7253	0,0879	0,0008	20,87	0,08	Below	922,57	At or Above	8,25	At or Above
		U02.1	0,2695	0,0341	0,0002	20,73	-0,05	Below	1651,46	At or Above	7,91	At or Above
		U03.1	84823	32572	0,0433	21,12	0,02	Below	195,79	At or Above	2,60	At or Above
		U04.1	0,7467	0,5275	0,6177	20,80	0,00	Below	1,21	Below	1,42	Below
		U05.1	0,8884	0,1081	0,0008	20,71	-0,09	Below	1145,08	At or Above	8,22	At or Above
		U06.1	0,3750	0,1159	Undetermined	21,16	-0,01	Below	Undetermined		3,23	At or Above
		U07.1	0,4012	0,0489	0,0017	20,98	0,18	Below	241,65	At or Above	8,21	At or Above
		U08.1	21397	0,3942	0,0004	20,70	-0,05	Below	4837,43	At or Above	5,43	At or Above
		U09.1	0,4719	0,0921	0,0004	20,66	-0,14	Below	1308,64	At or Above	5,13	At or Above
		U10.1	19080	0,4356	0,0002	21,04	-0,55	Below	12382,06	At or Above	4,38	At or Above
		U11.1	53442	19839	Undetermined	21,34	-0,25	Below	Undetermined		2,69	At or Above
		U12.1	25642	0,8702	0,0002	21,22	-0,38	Below	13376,82	At or Above	2,95	At or Above
		U13.1	0,5603	0,1029	0,0055	21,02	-0,15	Below	102,06	At or Above	5,44	At or Above
		U14.1	57020	20909	0,0035	21,49	-0,10	Below	1630,65	At or Above	2,73	At or Above
		U15.1	14985	0,5822	0,0001	21,30	-0,29	Below	10221,51	At or Above	2,57	At or Above
		U16.1	0,6203	0,0295	0,0003	20,88	-0,29	Below	2207,61	At or Above	21,05	At or Above
		U17.1	215446	98841	0,0017	21,10	-0,49	Below	12434,02	At or Above	2,18	At or Above
		U18.1	41031	13018	0,0006	21,10	-0,49	Below	7337,49	At or Above	3,15	At or Above
		U19.1	0,6020	0,1302	0,0003	20,95	-0,21	Below	2278,16	At or Above	4,62	At or Above
		U20.1	0,1275	0,0221	0,0016	21,05	-0,11	Below	77,85	At or Above	5,76	At or Above
		U21.1	30442	0,7940	Undetermined	21,00	-0,59	Below	Undetermined		3,83	At or Above
	with semi-permanent nail polish	U01.2	19180	0,6110	0,0038	20,91	-0,06	Below	507,49	At or Above	3,14	At or Above
		U02.2	0,4281	0,1211	0,0054	20,70	-0,09	Below	79,25	At or Above	3,53	At or Above
		U03.2	0,3239	0,0664	0,0021	21,93	0,86	At or Above	153,96	At or Above	4,88	At or Above
		U04.2	0,6003	0,4155	0,0024	20,65	0,09	Below	247,50	At or Above	1,44	Below
		U05.2	0,1698	0,0569	0,0002	21,98	0,81	At or Above	767,13	At or Above	2,99	At or Above
		U06.2	11411	0,2875	0,0003	20,97	-0,63	Below	3667,89	At or Above	3,97	At or Above
		U07.2	0,5937	0,0449	0,0007	20,96	-0,11	Below	796,14	At or Above	11,24	At or Above
		U08.2	0,5871	0,0844	Undetermined	21,74	0,58	At or Above	Undetermined		6,96	At or Above
		U09.2	0,1671	0,0254	0,0005	22,14	0,97	At or Above	330,49	At or Above	6,57	At or Above
		U10.2	36181	14262	Undetermined	21,29	-0,31	Below	Undetermined		2,54	At or Above
		U11.2	23182	0,8324	0,0003	21,38	-0,22	Below	7263,49	At or Above	2,78	At or Above
		U12.2	0,1559	0,0367	0,0002	21,25	0,08	Below	714,25	At or Above	4,25	At or Above
		U13.2	0,3319	0,1766	0,0006	21,20	0,04	Below	555,78	At or Above	1,88	Below
		U14.2	0,0617	0,0102	0,0006	21,11	-0,06	Below	102,61	At or Above	6,04	At or Above
		U15.2	0,4493	0,1278	Undetermined	20,70	-0,47	Below	Undetermined		3,51	At or Above
		U16.2	0,0142	0,0035	Undetermined	21,03	-0,15	Below	Undetermined		4,09	At or Above
		U17.2	45391	10422	0,0021	21,22	-0,37	Below	2115,16	At or Above	4,36	At or Above
		U18.2	0,5225	0,1854	Undetermined	20,84	-0,33	Below	Undetermined		2,82	At or Above
		U19.2	0,0110	0,0089	Undetermined	20,86	-0,32	Below	Undetermined		1,25	Below
		U20.2	0,6684	0,3484	0,0013	20,96	-0,21	Below	500,79	At or Above	1,92	Below
		U21.2	53595	15273	Undetermined	20,99	-0,60	Below	Undetermined		3,51	At or Above
	Table S1. DNA quantification results obtained using the PowerQuant System and analyzed with PowerQuantAnalysis™ Software v1.0 (Promega). For each sample (without and with semi-permanent nail polish), autosomal DNA concentration ([Auto], ng/µL) corresponding to short target, degradation target corresponding to long target ([Deg]), Y-target concentration ([Y]), IPC Cq and IPC Shift values, and the …

## Sheet: S2_STR Data_studied parameters
				Parameters	Values
				Total amount of genomic DNA template in PCR	0,3 ng
				Global analytical threshold	145 RFU
				Stutter threshold	<15%
				Peak imbalance threshold	>70%
				Table S2. PCR amplification and interpretation parameters applied for STR analysis.
				Fingernails	Peak imbalance
					n. Single source profile	n. Mixed profile with major contributor
				without semi-permanent nail polish	16	5
				with semi-permanent nail polish	14	6
				Table S 3. Number (n.) of profiles showing peak imbalance
				Marker STR	n. sample with peak imbalance
				D3S1358	6
				vWA	7
				D16S539	15
				CSF1PO	7
				TPOX	18
				D8S1179	7
				D21S11	10
				D18S51	15
				D2S441	5
				D19S433	14
				TH01	5
				FGA	13
				D22S1045	11
				D5S818	11
				D13S317	6
				D7S820	16
				SE33	21
				D10S1248	10
				D1S1656	13
				D12S391	19
				D2S1338	18
				Table S4. Number (n.) of samples showing peak imbalance per STR marker
